# Supplementary material for: Impact of a Surgical Approach on Endometrial Cancer Survival According to ESMO/ESGO Risk Classification: A Retrospective Multicenter Study in the Northern Italian Region
Source: Cancers (Basel). 2025 Jul 7;17(13):2261. doi: 10.3390/cancers17132261 (PMC12248672; doi:10.3390/cancers17132261)
Supplement: Supplementary file 1 [file cancers-17-02261-s001.zip]

Archive with 1 entries (1 files):
- cancers-3679010-supplementary.pdf
